# Supplementary material for: Inflammation and Fibrosis in Progeria: Organ-Specific Responses in an HGPS Mouse Model
Source: Int J Mol Sci. 2024 Aug 28;25(17):9323. doi: 10.3390/ijms25179323 (PMC11395088; doi:10.3390/ijms25179323)
Supplement: Supplementary file 1 [file ijms-25-09323-s001.zip]

Archive with 1 entries (1 files):
- ijms-3176975-supplementary.pdf
